# Supplementary material for: Development of Emerin mRNA Lipid Nanoparticles to Rescue Myogenic Differentiation
Source: Int J Mol Sci. 2025 Aug 12;26(16):7774. doi: 10.3390/ijms26167774 (PMC12386347; doi:10.3390/ijms26167774)
Supplement: Supplementary file 1 [file ijms-26-07774-s001.zip]

Archive with 1 entries (1 files):
- ijms-3723263-supplementary.pdf
